# Supplementary material for: Fanconi anemia DNA crosslink repair factors protect against LINE-1 retrotransposition during mouse development
Source: Nat Struct Mol Biol. 2023 Aug 14;30(10):1434–45. doi: 10.1038/s41594-023-01067-8 (PMC10584689; doi:10.1038/s41594-023-01067-8)
Supplement: Supplementary file 3 — Supplementary Tables 1–3. [file 41594_2023_1067_MOESM3_ESM.xlsx]

## Sheet: Table 1
Supplementary Table 1
Target gene	sg No.	sgRNA sequence	Forward oligo to sequence loci	Reverse oligo to sequence loci
BLM	sg_1	CATATCATCCCAATCATTGA	GGGCTTTGGAGATACGCGTC	CTGTTTCCCCATTTGGGAACG
BLM	sg_2	GTTGGGTAGAGGTTCACTGA	GGCAAATTGTTGGCACCAGG	GTTCAACTGCAAATTTAACTGCTGTG
BRCA1	/	GAACTACCCTGATACTTTTC	CCAGTTGGTTGATTTCCACCTCCAA	CACAGGGGATCAGCATTCAGATC
BRCA2	/	GAACTTGACCAAGACATATC	GCATTCTGCCTCATACAGGCAAT	GCTTGACACCACTGGACTACCAC
DNAPKcs	sg_1	CCGCTTATAGAGCTGGTACA	GGGTTACATGATAGTTATGTGCAATG	GAGACACACTGAAAGTGGAGG
DNAPKcs	sg_2	GAAACGTCCGCTTATAGAGC
FAN1	/	TACATCTTCTAAGGTAACAC	GGCCTCGTAGAAGCTTATCAATCAG	CCTCGTCCTCAATTTCTGAAGAGTT
FANCA	sg_1	TCGTGGGGACTGCGACCCAG
FANCA	sg_2	TGCTGCCTTTCGCTTTTTAC
FANCD2	sg_1	CATCCTCAATGTAAGACTCC
FANCD2	sg_2	CCAGCCTACCTGAGATCCTA
FEN1	/	TCACTGGGTGCATCAAGATA
LIGASE IV	sg_1	GCTTATACGGATGATCATAA	CCTAGAGATGGAAAAGATGCCCTC	CGTTCACCATCTAGCTTGGTTTC
LIGASE IV	sg_2	TCGACGCCACACCGTTTATT	CCATGGCAGCCTCGCTTTATG	GCCAGATCAGAGGCTTTCCTC
MUS81	/	TGGTCACCACTTCTTAACCA
RAD51C	sg_1	AACGTCTTCCCGCGCATCGC	GTGCGGAGTTTGGCTGCTC	GCATTCAGCAGGCATTGCC
RAD51C	sg_2	TCAGAACACCGAAAAGCTT	GGGTACAGCACACCAAAATGG	GGAAGGAAGAGATTTTCTCAATTGGC
RAD54L	sg_1	CTGGTCATGAGCGCTCAGCG	GGTCATATAGAGATGCCCAAACTGAG	CAGTCTCCTTCCCCAATCATCTACTC
RAD54L	sg_2	TCGAGCATTGGGCCTGAAAA
REV1	/	AATTCGACCAGAATGGATTG	GGCAACACAGCCAAGGAGAAG	CTGGAGGACTGTTTGAGTTTGAGAC
REV7	/	CGTTTCTGGAAGATGCCCAC	CTCTGCCCTTGCCCCAAC	CTGGGATTACAGGCCTTGGCC
SLX1	/	CAGTGAACCCCACGTAGACG
SLX4	sg_1	GTTTGCACGGGTAGGAGCAT	GTGCCCAGTCTCACTGGACA	GGGGTAGGTTGACAACAAAGCTG
SLX4	sg_2	CGGTTCACTTGCTTGCCATT	GCGCTAGCTTTTTCCAAAGGG	GCCTGCTTTCTCACTATGACAGC
SNM1A	/	TGATAGGGCAGACACCTCGA
SNM1B	/	GCCATTCCAACATGCTGCGT
XPA	sg_1	CGTAAGACTTGTACTATGTG	GGCTGAAAGCTTGATGGAGTTG	GCAATCACAGACATGACATTGTGC
XPA	sg_2	GAAACTCTACTTAAAGTTAC	GCTGTGTGTGCCCCTAAGTTG	GAGCCATGATCTCACCACTGC
XPF	sg_1	TGCGACAAGTAGGATACTTG	GTAGACTGGTTGGCTGAAGTTACTATAAAG	GACCCCTACCAAAGGTGATGTAGG
XPF	sg_2	ATTTCATTTGTTACACGGCG
XRCC2	/	GCTCAAGAATTGTAACTAGC
XRCC3	/	CCACGTGCTCGATGAAGATC
ERCC1	/	ATTTGTGATACCCCTCGACG

## Sheet: Table 2
Supplementary Table 2
Target gene	Oligos for SYBR green
Human IFNa_F	GCTTTACTGATGGTCCTGGTGGTG
Human IFNa_R	GAGATTCTGCTCATTTGTGCCAG
Human IFNb_F	GAATGGGAGGCTTGAATACTGCCT
Human IFNb_R	TAGCAAAGATGTTCTGGAGCATCTC
Human cGAS_F	GAAGGCCTGCGCATTCAAAA
Human cGAS_R	GTGAGAGAAGGATAGCCGCC
Human MyD88_F	CTGAGCGTTTCGATGCCTTC
Human MyD88_R	GACATCGCGGTCAGACACAC
Human IFI16_F	AAGAGGAAGAAGGAAGTGGATGC
Human IFI16_R	CACTGTTTTCGGGTTCTGAGC
Human GAPDH_F	CTGGCGTCTTCACCACCATGG
Human GAPDH_R	CATCACGCCACAGTTTCCCGG
Mouse cGas_F	GTTCAAACACAAGAAATGCACTG
Mouse cGas_R	GCTGACGGAGTACACAATCCT
Mouse Sting_F	TGAAAGGCTCTTCATTGTCTCTT
Mouse Sting_R	TGGCATCTTCTGCTTCCTAGA
Mouse Ifna_F	TCTGATGCAGCAGGTGGG
Mouse Ifna_R	AGGGCTCTCCAGACTTCTGCTCTG
Mouse Gapdh_F	TGGCCTTCCGTGTTCCTACC
Mouse Gapdh_R	ACCAGAGACAAGCCCAGCTC
Target gene	Taqman probe/oligos
ddPCR - SN1 Insertion (spliced eGFP)	Oligo Fw: GTTGTCGGGCAGCAGCAC
	Oligo Rv: AACTTCAAGATCCGCCACAACAT
	Probe (FAM): TCGGCCAGCTGCAC
ddPCR - HPRT (Control)	Oligo Fw: CTTCCAGCACCTCGTAATTTGAC
	Oligo Rv: AGCCTGGCCAAGTTCCAGTT
	Probe (VIC): TTAGTCACATAAAGCTGTAGTCAA
SN1 LINE-1 ORF2 (qPCR)	Oligo Fw: GGCACTACCTGCGGATGAAG
	Oligo Rv: GGAAGTCGATCTTGTCGCTGAT
	Probe (FAM): TTGGCCTGAAAGATGGT

## Sheet: Table 3
Supplementary Table 3
Substrate	Oligo
Y structure_Low	5'-FAM-ACCATGATTACGAATGGCTCTTTTTTTTTTTTTTCCAGGACTGC
Y structure_Up	5'-TATATATATATATATATATATATATGAGCCATTCGTAATCATGGT
Y structure_2ntgap_Low	5'-FAM-ACCATGATTACGAATGGCTCCCTTTTTTTTTTTTTTCCAGGACTGC
Y structure_2ntgap_Up	5'-TATATATATATATATATATATATATGAGCCATTCGTAATCATGGT
Y structure_5ntgap_Low	5'-FAM-ACCATGATTACGAATGGCTCCCCCCTTTTTTTTTTTTTTCCAGGACTGC
Y structure_5ntgap_Up	5'-TATATATATATATATATATATATATGAGCCATTCGTAATCATGGT
Y structure_9ntgap_Low	5'-FAM-ACCATGATTACGAATGGCTCCCCCCCCCCTTTTTTTTTTTTTTCCAGGACTGC
Y structure_9ntgap_Up	5'-TATATATATATATATATATATATATGAGCCATTCGTAATCATGGT
RNA for RNA:DNA hybrid	5'-rCrArGrTrCrCrTrGrGrArArArArArArArArArArArArArArA
DNA for DNA:DNA duplex	5'-CAGTCCTGGAAAAAAAAAAAAAAA
Ruler	5'-FAM-ACCATGATTACGAATGGCTC
