# Supplementary material for: Fanconi anemia DNA crosslink repair factors protect against LINE-1 retrotransposition during mouse development
Source: Nat Struct Mol Biol. 2023 Aug 14;30(10):1434–45. doi: 10.1038/s41594-023-01067-8 (PMC10584689; doi:10.1038/s41594-023-01067-8)
Supplement: Supplementary file 4 — Source data for Supplementary Figures. [file 41594_2023_1067_MOESM4_ESM.xlsx]

## Sheet: Supplementary Figure 1
	Supplementary Figure 1 c and f
	Bleomycin [mg/mL]	Wild type			DDNAPKcs(sg1)			DDNAPKcs(sg2)			DLIGASEIV(sg1)			DLIGASEIV(sg2)
	0	100	100	100	98.8164	97.741	103.443	99	100	100	70.9474	100	100	100	100	99
	0.0234375	100	100	67.9494	84.419	99	98	97.6067	100	100	89.614	100	85.8947	87.4946	97.1342	88.4325
	0.046875	100	100	78.7992	78.8103	91.2886	99.4283	95.3195	92.8517	100	100	100	99.7193	73.5302	95.1542	99
	0.09375	100	100	80.3492	68.7237	64.983	72.1307	87.6238	85.6891	100	100	100	62.5263	63.8906	79.9913	80.1997
	0.1875	100	100	76.2337	31.5065	39.5998	48.3838	38.0186	41.587	72.9632	90.9474	85	66.5965	57.8984	75.7186	62.2232
	0.375	100	100	64.4753	10.8467	13.5769	15.7138	12.0853	14.4413	11.1137	35.6589	45.8597	29.659	35.3658	33.3256	48.0504
	0.75	89.2749	93.1231	65.5443	2.06737	1.88659	2.06737	1.31	7.56	6.65	22.2366	23.3256	21.2366	21.2366	28.6149	28.8754
	1.5	53.6255	46.1963	59.7292	1.38597	1.05686	1.48795	1.31	0.63	0.59	10.2566	10.5699	18.2367	18.2458	19.1316	14.2364
	3	18.5641	20.114	22.6848	0.444994	0.630408	1.16347	0.1	0.3	0.5	4.66667	3.96491	6.14035	8.65827	7.09509	6.52193
	Supplementary Figure 1 i
	Mitomycin C [ng/ml]	Wild type						DBLM(sg1)						DBLM(sg2)
	0	122.075	111.552	147.638	116.481	105.031	126.499	102.842	95.028	102.13	140.166	156.843	117.079	140.166	156.843	117.079
	1.25	121.521	84.0205	153.355	110.973	106.479	127.375	86.6634	104.899	112.261	93.0119	105.729	155.823	93.0119	105.729	155.823
	2.5	126.83	117.755	160.862	97.8693	92.6394	124.567	91.7601	105.58	106.551	75.6405	119.263	105.096	75.6405	119.263	105.096
	5	104.198	107.709	116.281	91.0516	89.5211	102.42	87.5363	95.6774	101.964	63.8621	167.111	119.488	63.8621	167.111	119.488
	10	108.101	102.707	130.647	90.9288	95.3321	113.739	61.71	71.3526	80.5952	70.265	78.658	74.355	70.265	78.658	74.355
	20	95.7452	87.2073	117.048	80.3462	86.3864	100.256	33.9146	38.6476	41.9051	30.563	40.365	40.326	30.563	40.365	40.326
	40	72.7984	82.4185	105.757	84.1766	71.8588	71.5315	7.37659	10.2185	7.22592	7.5622	8.3256	9.356	7.5622	8.3256	9.356
	80	38.4932	34.8889	35.6046	31.3045	33.2197	29.9131	2.19159	-0.0476244	-0.0476244	1.56	1.236	1.2658	1.56	1.236	1.2658

## Sheet: Supplementary Figure 2
	Supplementary Figure 2e
	Bleomycin [ug/mL]	Wild type			DRAD51C			DRAD54L
	0	100	100	118.464	70.9474	112.912	100	109.141	96.0288	94.8307
	0.0234375	59.7085	141.45	151.486	89.614	127.088	85.8947	114.578	95.2234	90.6576
	0.046875	74.1731	111.231	89.1422	133.123	141.263	99.7193	109.766	81.7855	89.8988
	0.09375	85.7784	150.589	129.228	101.403	107.649	62.5263	98.2185	81.7056	85.4462
	0.1875	92.8985	111.007	158.55	90.9474	103.158	86.5965	87.1434	79.05	76.4876
	0.375	61.4465	111.736	110.839	74.386	95.8597	49.8947	69.5124	60.993	53.0261
	0.75	41.3194	106.859	125.135	52.4211	49.9649	33.3333	50.1442	52.4205	41.2122
	1.5	64.6982	71.538	80.5644	22.9474	22.0351	17.4035	14.024	18.2868	13.6979
	3	33.8628	29.4898	23.2667	14.6667	13.9649	12.1403	1.366	5.366	6.34636
	Supplementary Figure 2f
	Mitomycin C [ng/mL]	Wild type			DBRCA1			DBRCA2
	0	100	100	100	100	100	100	100	100	100	100	88.3536	100
	1.25	100	100	100	100	100	100	100.751	100	100	79.3998	93.1225	83.1955
	2.5	90.6077	100	100	98.995	97.0163	89.7613	99.7713	100	100	100	100	100
	5	85.7128	98.8913	87.1562	72.6588	83.4485	67.6193	76.4418	97.1247	100	100	72.8792	57.4047
	10	90.0429	101.464	105.23	60.2569	67.2425	71.9535		60.66	43.702	52.9278	74.047	46.3098
	20	98	89.1643	88.6623	40.3659	53.1093	54.4284	15.9614	16.5496	10.8642	13.1225	12.5385	16.6261
	40	45.4125	61.747	72	14.5603	12.9585	16.664	13.5109	8.51168	6.64924	5.23925	14.8743	6.01784
	80	31.3045	33.2197	29.9131	7.50628	7.6005	4.65893	5.17889	3.61052	3.61052	4.84996	8.54826	5.62855
	Supplementary Figure 2g
	Mitomycin C [ng/mL]	Wild type			DXRCC2			DXRCC3
	0	109.799	85.8459	104.355	96.4809	97.5437	105.975	110.185	99.0207	90.7943
	0.78125	119.095	96.0637	119.682	131.2	110.51	114.62	115.082	102.546	36.9314
	1.5625	142.295	94.0536	133.92	138.144	162.234	129.712	116.192	99.8694	102.155
	3.125	97.6549	115.745	96.5662	106.471	115.187	147.284	117.758	99.543	93.5365
	6.25	166.248	114.74	136.097	104.7	132.971	143.458	66.8988	110.316	80.6746
	12.5	119.598	184.338	113.987	131.058	96.5517	89.5371	81.7845	85.8324	70.6855
	25	122.781	126.047	115.494	77.2083	117.171	82.8767	63.6997	72.4483	58.346
	50	34.4221	125.126	107.789	41.4974	28.6727	20.8077	34.7116	30.1415	18.7813
	100	34.2546	59.2965	38.526	11.3132	11.0298	8.97496	9.51034	8.40044	6.8988
	Supplementary Figure 2j
	Olaparib [mm]	Wild type									DXRCC2						DXRCC3
	0	92.792	102.886	104.322	94.4054	109.784	95.8106	96.9532	100.664	102.383	93.0683	104.324	102.608	87.5589	103.247	109.195	100.664	100.62	98.7159	104.549	96.9068	98.5444
	0.078125	66.9508	61.7018	59.6381	134.53	163.414	138.199	78.0392	73.2428	82.9261	66.2483	64.1562	61.6039	74.6221	85.9232	84.3618	60.3232	66.3829	78.5024	81.8413	81.5138	77.802
	0.15625	59.7727	60.1765	62.5991	158.262	159.823	173.718	76.0483	76.5008	79.1252	48.7587	48.3403	84.1144	78.1908	89.1202	90.3841	74.0874	67.3784	62.8769	81.0771	77.3654	84.0247
	0.3125	56.9015	59.2343	59.7727	106.661	136.56	175.592	62.5641	67.1795	67.1795	58.1729	68.6332	85.9972	62.6518	70.9789	74.0273	58.2023	56.8605	61.3187	67.7584	63.6099	58.3697
	0.625	57.4847	53.4021	51.1141	104.944	140.853	161.306	69.1704	66.4555	68.7179	49.4282	53.2357	70.6416	68.9715	88.8971	79.083	43.7888	43.5724	48.9395	55.7496	77.3654	61.2082
	1.25	51.7422	50.172	48.0634	124.772	136.872	141.79	59.2157	63.9216	59.8492	47.2106	55.7043	58.5077	45.6258	47.0384	50.6072	32.5783	42.3171	43.2261	44.7234	46.9068	46.7977
	2.5	43.5771	35.8158	37.8346	119.776	134.686	131.095	43.4691	46.2745	48.8084	29.8466	30.9763	36.2901	53.5812	42.3544	41.3135	23.532	29.8081	33.2275	40.4658	55.968	32.3872
	5	28.7274	25.8113	29.0414	92.9222	119.542	137.965	38.9442	36.2293	37.4962	15.6206	21.5621	16.0391	13.4325	14.5477	14.7708	18.4678	17.8185	13.4035	25.7278	18.4134	17.54
	10	18.4089	19.6202	22.1325	83.0861	80.3539	65.6779	38.4917	30.0754	35.5053	8.21478	8.34031	10.516	10.4585	10.3841	10.9789	5.22291	8.68562	7.08411	11.8632	11.099	11.5357

## Sheet: Supplementary Figure 3
	Supplementary Figure 3c
	Mitomycin C [ng/mL]	Wild type			DREV1			DREV7
	0	100	100	100	100	100	100	100	100	100
	1.25	100	100	100	100	100	100	100	100	100
	2.5	90.6077	100	100	100	100	100	100	100	100
	5	85.7128	98.8913	87.1562	60.6589	68.3371	73.4136	70.6589	72.4719	75
	10	90.0429	101.464	105.23	34.3638	42.1738	32.6588	60.3257	73.0337
	20	98	89.1643	88.6623	22.1608	21.0869	18.451	40.5698	46.8165
	40		61.747	72		4.49073	3.80735	10.2569		14.0637
	80	31.3045	33.2197	29.9131	2.14774	1.07387	0.683371	5.71161	11.4232	10.6742
	Supplementary Figure 3m
	Mitomycin C [ng/mL]	Wild type						DXPF(sg1)						DXPF(sg2)
	0	100	100	88.2686	100	100	100	111.991	96.3985	91.61	86.2975	102.279	111.424	86.2975	102.279	111.424
	1.25	95.6379	81.1672	92.2436	100	100	100	67.5947	66.0026	63.7846	91.3485	115.601	112.653	91.3485	115.601	112.653
	2.5	66.0265	84.9189	78.2194	95.6037	76.6195	92.4063	35.4062	42.8867	45.1533	63.5062	106.085	101.852	63.5062	106.085	101.852
	5	79.9613	95.504	90.457	100.347	75.8201	74.3214	9.78053	10.8804	11.9682	62.1946	84.2092	77.2242	62.1946	84.2092	77.2242
	10	71.386	83.9363	84.4722	99.6459	97.5021	91.4072	2.67073	3.55794	2.8348	50.3026	68.6961	53.3631	50.3026	68.6961	53.3631
	20	35.8791	40.4794	19.7558	98.3659	59.7336	107.694	-0.398027	0.33726	0.452718	35.4119	27.6811	30.2117	35.4119	27.6811	30.2117
	40				37.552	38	59.5337	-1.25485	-0.847707	0.00303837	5.01329	8.24861	7.70853	5.01329	8.24861	7.70853
	80	14.935	17.2439	9.75138	12.1732	8.87594	13.572	0.360817	1.74099	-1.54653	1.07844	0.29147	0.0754394	1.07844	0.29147	0.0754394
	160	8.99762	6.79861	7.23841	13.4804	16.5695	7.98252	-2.48235	-1.32777	-1.346	-0.294899	-1.32362	-1.25161	-0.294899	-1.32362	-1.25161
	Supplementary Figure 3n
	Mitomycin C [ng/mL]	Wild type			DFAN1			DMUS81
	0	86.3004	95.7509	117.949	100	100	100	100	100	100	100	88.5657	100
	1.25	122.894	108.938	112.729	100	100	100	72.552	58.9295	83.5109	72.1414	87.7103	78.6427
	2.5	117.125	113.883	100.421	100	100	100	49.9493	63.6479	89.9036	124.237	95.4947	72.5691
	5	93.6081	81.0806	78.6081		85.1055	80.2662	43.176	60.5277	88.8381	82.0644	81.209	55.0328
	10	87.7839	78.2234	68.0586		84.6216	63.4091		24.9112	40.8929	34.8446	34.7591	35.6145
	20	76.0806	60.0916	55.0916		59.5376	49.6975	7.55961	7.48351	7.2552	8.3262	10.3792	15.7685
	40	38.6081	51.3004	39.4872	29.4529	29.9368	19.6129	2.38458	3.06951	4.21106	2.50927	3.45024	5.58882
	80	23.7729	23.3333	12.7839		2.75575	2.75575	1.54744	0.93861	2.08016	1.73938	2.08155	1.99601
	160	6.19048	9.2674	6.52015	0.578035	0.416723	0.094099	0.481989	1.16692	3.22172	2.42372	2.7659	2.08155

## Sheet: Supplementary Figure 4
	Supplementary Figure 4 a and e
	Mitomycin C [ng/mL]	Wild type						DFANCA(sg1)			DFANCA(sg2)			DFANCD2(sg1)			DFANCD2(sg2)
	0	100	100	88.2686	100	100	100	89.5954	96.315	100	100	100	100	100	100	100	89.5954	96.315	100
	1.25	95.6379	81.1672	92.2436	100	100	100	83.4718	87.3735	94.4184	93.9894	65.0724	100	93.9894	65.0724	100	83.4718	87.3735	94.4184
	2.5	66.0265	84.9189	78.2194	95.6037	76.6195	92.4063	62.7168	50.0903	84.1221	59.6848	56.3863	69.3605	59.6848	56.3863	69.3605	62.7168	50.0903	44
	5	79.9613	95.504	90.457	100.347	75.8201	74.3214	33.7247	31.3403	41.6908	47.1504	59.4649	48.0301	35	39	41	33.7247	31.3403	21
	10	71.386	83.9363	84.4722	99.6459	97.5021	91.4072	10.9104	10.2601	14.5954	24.0608	21.3176	20.3962	24.0608	21.3176	20.3962	10.9104	10.2601	4
	20	35.8791	40.4794	19.7558	98.3659	59.7336	107.694	6.73772	5.11199	8.20087	16.8041	15.422	10.4224	8	10	10.4224	6.73772	5.11199	8.20087
	40				37.552	38	59.5337	3.16113	3.48627	3.43208	7.52648	5.8154	8.4847	7.52648	2	1	3.16113	3.48627	3.43208
	80	14.935	17.2439	9.75138	12.1732	8.87594	13.572	1.86055	2.34827	2.1315	2.65732	1.37442	4.25785	0.3256	2.00203	1.35044	1.781	1.17149	0.585747
	160	8.99762	6.79861	7.23841	13.4804	16.5695	7.98252	1.26445	1.48121	1.10188	1.11404	0.158702	2.02471
	Supplementary Figure 4c
	UV dose [J/m2 ]	Wild type						DXPA(sg1)						DXPA(sg2)
	0	100	100	100	95.6536	100	100	100	97.0515	99.7517	100	96.6153	100.451	100	100	100	100	100	75.8559
	0.625	100	100	100	100	100	98.4967	87.6009	97.6567	89.4165	89.3945	92.4972	83.4148	84.448	80.6001	82.1118	77.3792	100.917	80.2785
	1.25	100	100	99.7981	100	100	90.7516	73.7275	100	87.5543	89.3381	100	100	35.7994	48.1677	74.8282	73.4971	53.5463	53.3497
	2.5	89.564	100	100	99	100	100	68.8858	71.6791	67.1167	45	50	50	35.9368	27.8287	26.0421	48.7797	70.5979	60.5242
	5	98.659	95.6587	96.5479	100	86.5359	92.9575	39.6493	26	37.8336	40	30	40	16.8346	14.842	15.0481	5.63473	3.61998	6.81409
	10	64.9778	100	76.847	57.4673	110.899	83.8889	11.2973	21.0739	19.8169	22.3204	14.0842	9.85333	14.5671	14.842	14.0861	2.34234	1.0647	0.868141
	Supplementary Figure 4h
	Mitomycin C [ng/mL]	Wild type			DSLX4(sg1)			DSLX4(sg2)
	0	100	100	100	100	100	100	100	100	100
	1.25	100	100	100	100	100	100	100	100	100
	2.5	90.6077	100	100	83.0806	63.6762	82.6421	94.6726	75.1582	92.9948
	5	85.7128	98.8913	87.1562	71	71.6792	78.3665	70	73.922	66.3257
	10	90.0429	101.464	105.23	40	41.4215	59.1814	55.6589	67.9176	54.6589
	20	98	89.1643	88.6623	41	31.8838	35.2823	42.3658	50.6107	52.8182
	40		61.747	72		15.9876	12.6986		26.0633	27.4761
	80	14.988	11.2854	14.7997	9.08094	6.44984	8.20391	8.93304	7.16704	7.25533
	160	3.75484	4.06861	3.62933	3.48986	3.38023	3.92838	1.25092	0.632818	2.04562

## Sheet: Supplementary Figure 5
	Supplementary Figure 5c
	MMS [mM]	WT			DREV1			DREV7
	0	100	100	100	100	100	100	100	100	100
	7.8125	100	100	100	98.699	85	90.369	80	97	95
	15.625	73.7653	100	100	3.80633	2.162	3.25822	6.27222	10	20
	31.25	31.1071	40	30.4607		1.24848	2.07065	3.11478	7	2.09074
	Supplementary Figure 5f
	Mitomycin C [ng/mL]	WT			DBRCA1			DBRCA2
	0	100	100	100	100	100	100	100	88.5657	100
	1.25	100	100	100	72.552	58.9295	83.5109	72.1414	87.7103	78.6427
	2.5	95.6037	76.6195	92.4063	49.9493	63.6479	89.9036	124.237	95.4947	72.5691
	5	100.347	75.8201	74.3214	43.176	60.5277	88.8381	82.0644	81.209	55.0328
	10	99.6459	97.5021	91.4072		24.9112	40.8929	34.8446	34.7591	35.6145
	20	98.3659	59.7336	107.694	7.55961	7.48351	7.2552	8.3262	10.3792	15.7685
	40	57.552	58	59.5337	2.38458	3.06951	4.21106	2.50927	3.45024	5.58882
	80	23.4804	16.5695	27.9825	1.54744	0.93861	2.08016	1.73938	2.08155	1.99601
	160	12.1732	8.87594	13.572	0.481989	0.16692	0.221715	0.423724	0.765897	2.08155
	Supplementary Figure 5j
	Mitomycin C [ng/mL]	WT			DFAN1			DMUS81			DSLX4
	0	100	100	100	100	100	100	100	103.423	100	100	88.3536	100
	1.25	100	100	100	99.3204	79.4417	97.3544	109.084	87.3315	82.1563	79.3998	93.1225	83.1955
	2.5	95.6037	76.6195	92.4063	100	100	96.1893	100	100	85.5526	100	100	100
	5	100.347	75.8201	74.3214	53.5922	77.9126	100	100	98.814	98.4906	100	72.8792	57.4047
	10	99.6459	97.5021	91.4072		72.1602	80.8981	95.5795	96.5499	72.0485	52.9278	74.047	46.3098
	20	98.3659	59.7336	107.694	30.6553	47.4757	33.8592	43.8275	47.7898	25.0674	13.1225	12.5385	16.6261
	40	57.552	58	59.5337	15.9466	10.9952	18.8592	11.8868	16.8194	17.4663	5.23925	14.8743	6.01784
	80	23.4804	16.5695	27.9825	4.15048	2.69417	2.47573	3.47709	7.35849	3.80054	4.84996	8.54826	5.62855
	160	12.1732	8.87594	13.572	0.21845	0.436893	1.09223	0.32345	0	0.40431	2.41687	2.61152	2.90349

## Sheet: Supplementary Figure 6
	Supplementary Figure 1b
		Adult
	Liver	90.86	6.07	173.35	1.83	9.28
	Intestine	322.5	1701.6	40.38	12.94	0.58
	Heart	0.18	0.88	1.94	0.81
	Kidney	0.09	1.48	0.67	0.78
	Brain	0.25	0.67	4.94	0.92
	Skin	1.11	35.02	47	93.01	259.72
	Supplementary Figure 1c (top panel)
		Fanca			Slx4			Ercc1
	Liver	18.2153	5.40889	0.0117206	17.1418	8.10709		0.614638	1.01577
	Intestine	5.07789	6.93593	5.73078	19.1783	11.0261	1.12935	1.30027	5.75378	1.384
	Heart	0.826649	1.14901	1.02434	1.11277	1.23749	0.649743	1.54748	0.889579	0.562944
	Kidney	6.19429	4.78709		8.43574	11.1543	8.27149	2.37573		2.53388
	Brain	1.20253	0.504222	10.0105	12.6008	14.6712	10.8977	3.14547	11.6616	0.278512
	Skin	6.13676	2.25955	0.0057836	7.34494	3.97006	0.003136	2.06705	0.650481
	Supplementary Figure 1c (bottom panel)
		Fanca			Slx4			Ercc1
	Liver	23.5409	52.6497	38.793	78.9378	98.6558	253.203	3.71112	5.58781	6.33032
	Intestine	0.415834	2.12719	0.45698	0.520324	2.0791	0.400581	0.799848	1.16087	1.03928
	Heart	0.164081	0.347885		3.71492	2.80172	3.58166	1.20715	1.8907	1.64317
	Kidney	33.7997	37.3932	51.8354	5.79539	6.1627	13.3327	0.172148	0.256974
	Brain	26.4929	5.70645	27.4164	4.3133	2.93302	7.13634	0.473619	0.725431	0.65222
	Skin	3.83802	6.38042	1.87219	2.13649	4.06516	2.28569	0.464928	0.378598	0.536189
	Supplementary Figure 1d
		SN1			SN1 Ercc1 -/-			SN1 Fanca -/-
	Liver	0.75	1.95	0.29	0.1	0.04	1.2	7.9763	1.0006	0.0478
	Intestine	1.56	0.44	1.2	29.77	11.4	10.5	0.0061	78.218	3.841
	Heart	1	1.2	0.8	0.3	1.11	1.5	63.8152	420.425	20.1456
	Kidney	1.71	0.15	1.4	10.91	2.28	3.5	0.1	0.6	2
	Brain	1.2	0.98	0.91	0.38	0.02	1	0.0007	0.3388	0.5221
	Skin	0.06	1.94	1.2	0.21	0.69	2.5	0.5825	0.0148	1.589
