# Supplementary material for: Fanconi anemia DNA crosslink repair factors protect against LINE-1 retrotransposition during mouse development
Source: Nat Struct Mol Biol. 2023 Aug 14;30(10):1434–45. doi: 10.1038/s41594-023-01067-8 (PMC10584689; doi:10.1038/s41594-023-01067-8)
Supplement: Supplementary file 5 — Statistical source data. [file 41594_2023_1067_MOESM5_ESM.xlsx]

## Sheet: Figure 1c
	G418 resistant colonies
	K562 Cas9 L1-G418R cells
	With DOX	Without DOX
	0	23
	1	21
	0	21
	0	19
	0	19
	2	18

## Sheet: Figure 1d-j
	G418 resistant colonies (fold)
		NHEJ				HR						BLM		TLS		NUCLEASES							FA ICL repair
	Wild type	DDNAPCKcs(sg1)	DDNAPCKcs(sg2)	DDNAPCKcs(sg1)	DDNAPCKcs(sg2)	DRAD51C	DXRCC2	DXRCC3	DRAD54L	DBRCA1	DBRCA2	DBLM (sg1)	DBLM (sg2)	DREV1	DREV7	DSNM1A	DSNM1B	DFAN1	DFEN1	DSLX1	DMUS81	DXPF	DFANCD2	DSLX4
	1.43472	0.5	1.2	0.7	0.7	3.6	0.612885	0.239266	2.4	3.5	2.56	0.8	0.85	2.89	2.35	3.76911	0.827369	2.16	1.9486	1.9486	1.61	3.7	4	3.8
	1.00861	0.2	0.5	0.6	0.4	2	0.954412	0.1	2.4	3.6	3.5	0.7	0.8	2.9	2.82	4.28577	1.2806	2.2	0.826427	0.826427	2.5	2.6	2.5	3.2
	0.860832	0.25	0.55	0.5	0.5	2	0.905007	0.226446	2.7	4.1	4	1	0.65	2.33	1.35	4.94665	0.965816	2.8	0.361181	0.361181	2.1	3.3	2.3	2.8
	1.43472	0.7	0	0.55	0.45	3.6			3.7	1.24	1.4	0.4	0.82	2.94	3.82			1.85			1.78	3.7	6.6	3.9
	1.14778	0.5	0.2	0.3	0.1	2.4			2.9	3.97	3.5	0.6	0.4	2.1	4.2							3.6	3.1	4.1
	1.04167	0.55	0.7	0.2	0.3	3.6			3.2	3.97	3.87	0.4	1	2.3								6.4	2.7	4.5
	1.03333	0.75	1	0.35	0.2	5			2.9	3.97		0.5	0.5									4.3	3	2.6
	0.625	0.2	0.65	0	0.6	3.6			3.7	1.6		0.7	0.4									3.9	3.7	5.2
	1.04167	0.7	0	0.8	0.5	3.6			2.4	5.5		0.65	0.55									5.4	3.4	4.8
	0.833333	0.27	0.5	0.2	1	2.4			2.4			0.55	0.6									6.1	3.1
	1.07143	0.52	0.8	0	1.2	6.8			2.5			0.4	0.4									4.9	2.5
	1.02857	0.4	1	1.1	0	2.7			2.4			1	0.2									6.8	4.6
	0.921053	0.2	0.6	0	0.4	2.7			2.4			0.45	0.3									6	4.4
	1.04211	0.6	0.65	1.2	0.45	4.8			3			0.6	0.5									7.6	3.9
	0.431111	0.2	0.4	0.5	0.42	6.8			2.3			0.7	0.7									5.8	3.6
	1.05263	0.8	0.8	1	0.3	3.8			1.8			0.5	0.5									4.9	3.2
	0.4	0.1	0.52	1.15	0.7	2.5			2.1			0.8	0.45									6.8	4.3
	1.6	0.4	0	0	0	1.8			2.5			0.9	0.9									5.1	2.3
		Figure 1d				Figure 1e						Figure 1f		Figure 1g		Figure 1h							Figure 1j
