# Supplementary material for: Fanconi anemia DNA crosslink repair factors protect against LINE-1 retrotransposition during mouse development
Source: Nat Struct Mol Biol. 2023 Aug 14;30(10):1434–45. doi: 10.1038/s41594-023-01067-8 (PMC10584689; doi:10.1038/s41594-023-01067-8)
Supplement: Supplementary file 6 — Statistical source data. [file 41594_2023_1067_MOESM6_ESM.xlsx]

## Sheet: Figure 2b, i-j
	G418 resistant colonies (fold)
	Wild type	DXPF(sg1)	DXPF(sg2)	DXPA(sg1)	DXPA(sg2)	DSLX4(sg1)	DSLX4(sg2)	DFANCA(sg1)	DFANCA(sg2)	DFANCD2(sg1)	DFANCD2(sg2)	DFANCD2 :: FANCD2	DFANCD2 :: FANCD2 K561R
	1.43472	3.7	6.8	1.4	0.9	3.8	3.8	3	4.9	4	5	1.43472	2.3
	1.00861	2.6	4.6	1.1	1	3.2	3.2	4.7	3.8	2.5	3.7	2.00861	3.7
	0.860832	3.3	5.5	1	0.7	2.8	4.1	4.2	6.7	2.3	3.1	0.860832	3.1
	1.43472	3.7	5.4	0.9	0.5	3.9	3.9	3.2	6	6.6	3.2	1.43472	3.2
	1.14778	3.6	5.1	1.5	1.6	4.1	4	3.3	5.3	3.1	6.7	1.14778	2.7
	1.04167	6.4	7.5	1.4	0.9	4.5	4.2	3	4.2	2.7	2.8	1.04167	2.8
	1.03333	4.3	6.1	1.1	1	2.6	3.6	4.7	3.8	3	2.4	1.45833	3.3
	0.625	3.9	8.2	2.1	1.8	5.2	5.5	4.2	5.3	3.7	2.8	0.625	3.5
	1.04167	5.4	7.5	0.9	0.6	4.8	5	4.8	6	3.4	2.1	1.04167	3.8
	0.833333	6.1	6.1	1.5	1.6			5	5.3	3.1	3.3	0.833333	2.7
	1.07143	4.9	9	1.9	1.3			9.2	4.3	2.5	3.5	0.357143	2.6
	1.02857	6.8	7	1.2	1.3			5	4.8	4.6	3.8	1.07143	3.1
	0.921053	6	6.4	1.2	0.8			7.8	2.4	4.4	2.7	1.1	3.8
	1.04211	7.6	7.5	1.9	1			6	5.3	3.9	2.6	1.2	3.9
	0.431111	5.8	6.3	0.8	0.4			5	6.1	3.6	3.1	1.5	4.5
	1.05263	4.9	5.8	1.6	0.5			5.7	3.2	3.2	3.8
	0.4	6.8	7	0.9	0.8			6.3	3.5	4.3	3.9
	1.6	5.1	6.4	0.7	0.6			5.3	3	2.3	3.8
		Figure 2b						Figure 2i				Figure 2j

## Sheet: Figure 2c
	Monoubiquitinated fraction FANCD2
	K562 L1-G418R			K562
	Untreated	MMC	DOX	Untreated	MMC	DOX
	0.624822	1.63082	1.44057	0.601926	1.12202	0.646017
	0.54879	2.18765	1.54875	0.54789	1.56874	0.45698
	0.586806	1.90924	1.49466	0.574908	1.34538	0.551499

## Sheet: Figure 2f-g
	Cells with >5 gH2A.x foci (%)
	Untreated		DOX
	K562 L1-G418R	K562 L1-G418R DFANCD2	K562 L1-G418R	K562 L1-G418R DFANCD2
	16.74	24.39	26.65	62.3
	15	25	25	55
	7	15	34.2	42.5
		10		26
		5		38
	Cells with >5 53BP1 foci (%)
	Untreated		DOX
	K562 L1-G418R	K562 L1-G418R DFANCD2	K562 L1-G418R	K562 L1-G418R DFANCD2
	6.6	12.1	12.5	45.2
	7	14.7	17.5	50
	5.2	20.5	21.3	37.5
		5		33
		2		21

## Sheet: Figure 2l-n
	Blasticidin resistant colonies			Blasticidin resistant colonies			Blasticidin resistant colonies
	DFANCA	DFANCA :: FANCA		DFANCC	DFANCC :: FANCC		DFANCD2	DFANCD2 :: FANCD2
	205	2		328	11		536	61
	163	5		368	37		648	105
	384	11		416	4		360	45.9968
	Figure 2l			Figure 2m			Figure 2n
