# Supplementary material for: Fanconi anemia DNA crosslink repair factors protect against LINE-1 retrotransposition during mouse development
Source: Nat Struct Mol Biol. 2023 Aug 14;30(10):1434–45. doi: 10.1038/s41594-023-01067-8 (PMC10584689; doi:10.1038/s41594-023-01067-8)
Supplement: Supplementary file 8 — Statistical source data. [file 41594_2023_1067_MOESM8_ESM.xlsx]

## Sheet: Figure 3b-d
	G418 resistant colonies (fold)
	Wild type	DXPF	DSLX4	DXPFDSLX4	DFANCA	DXPFDFANCA	DFANCD2	DXPFDFANCD2
	1.1	4.73	3.78	4.33	4.09	3.79	4.12	3.8
	0.8	4.04	4.18	4.09	5.26	4.54	3.32	4.89
	0.92	4.46	4.11	5.05	3.04	4.15	3.58	4
	0.99	3.5	3.58	5.35	3	4	3.83	4.14
	1.2	4	3.68	3.59	4	4.9	4	4.1

## Sheet: Figure 3g
	G418 resistant colonies (fold)
	Wild type	DSLX4	DSLX4 :: SLX4-FL	DSLX4 :: mini-SLX4
	1	2.8	0.9	1.55
	0.9	3.9	1.85	1.25
	0.8	4.1	1.5	2.1
	1.1	2.5	0.95	1.45
	1.2	2.6	1.75	1.35
		3.8	1.35	2.21
		3.2
		4.1
		3.9
		4
		2.2
		3.6

## Sheet: Figure 3h-i
	Figure 3h (left panel)						Figure 3h (right panel)
	Time (s)	XE		SXE			XE	SXE
	0	100	100	100	100		0.0364	0.07346
	5	89	95.1223	78.1016	72.0297		0.0258	0.0987
	10	83.3	90.8944	50.5578	54.927
	20	71.6	79.9136	37.3421	27.0702
	60	52	66.9555	16.2611	9.15646
	Figure 3i (left panel)						Figure 3i (right panel)
	Time (s)	XE		SXE			XE	SXE
	0	100	100	100	100		0.02098	0.07417
	5	97.2253	98.1	74.0478	75.4589		0.038	0.07
	10	92.785	95.21	62.7338	49.6782
	20	87.5046	75.15	41.8354	35.2569
	60	67.8333	60.33	25.6516	14.8965
