# Supplementary material for: Fanconi anemia DNA crosslink repair factors protect against LINE-1 retrotransposition during mouse development
Source: Nat Struct Mol Biol. 2023 Aug 14;30(10):1434–45. doi: 10.1038/s41594-023-01067-8 (PMC10584689; doi:10.1038/s41594-023-01067-8)
Supplement: Supplementary file 9 — Statistical source data. [file 41594_2023_1067_MOESM9_ESM.xlsx]

## Sheet: Figure 4c-d
	Spliced eGFP copies per 1,000 cells in ear biopsy
	Wild type	Fanca-/-	Fancd2-/-	Ercc1-/-	Fancd2-/R
	0.684307	6.31236	5.46547	6.60793	15.3879
	3.22217	8.57909	5.89787	13.7742	6.26844
	1.66256	3.47277	8.56488	15.4658	4.233
	0.403831	13.2317			7.98765
	0.191538

## Sheet: Figure 4e
	Spliced eGFP copies per 1,000 cells
	Wild type	Intestine	0.641126	1.35887	0.867359	0.19006	0.936409	1.65083	1.41881	0.0161069	1.04515
		Heart	0.744363	1.25564	0.7076	0.432713	0.729927	1.06209	1.08112	0.408569	0.79783
		Kindey	0.158819	1.84118	1.17573	1.65426	1.08558	0.746366	0.744363	1.98714	0.0372856
		Brain	0.746366	1.25363	1.51387	1.24978	2.09919	1.84118	1.17573	2.42507	0.334448
		Testes	1.60875	1.8648	1.87655	2.26	2.6599	5.89755
	Fanca-/-	Intestine	2.12596	6.91988	12.286	6.5654
		Heart	4.46571	1.67886	5.79616	7.68202
		Kindey	1.8123	8.06045	5.88389	2.46579
		Brain	9.63446	9.7806	5.7537	8.46546
		Testes	22.2581	17.9641	20.2409	17.6598

## Sheet: Figure 4i
	Frequency of GFP+ cells (kidney)
	Wild type	Fanca-/-
	168.21	615.41
	90.98	6282.49
	127	2311.98
	103.69	2132.92
	10.11

## Sheet: Figure 4g
	Frequency of GFP+ cells (testes)
	Wild type	Fanca-/-
	172.759	2353.48
	22.994	3110.57
	134.513	945.636
	249.542	2649.77
	15.206
	4.986

## Sheet: Figure 4j
	Spliced eGFP copies per 1,000 cells
		Wild type						Fanca-/-
	Skin	0.684307	3.22217	1.66256	0.317268	0.403831	0.191538	6.31236	8.57909	3.47277	13.2317
	Sperm	0.5204	0.349173	0.641126	0.164934			32.8147	30	21.4658	17.0768
