# Supplementary material for: Fanconi anemia DNA crosslink repair factors protect against LINE-1 retrotransposition during mouse development
Source: Nat Struct Mol Biol. 2023 Aug 14;30(10):1434–45. doi: 10.1038/s41594-023-01067-8 (PMC10584689; doi:10.1038/s41594-023-01067-8)
Supplement: Supplementary file 10 — Statistical source data. [file 41594_2023_1067_MOESM10_ESM.xlsx]

## Sheet: Figure 5a
	Spliced eGFP copies per 1,000 cells
		Wild type													Fanca-/-				Fancd2-/-				Fancd2-/R
	Heart	1.79	1.48	0.504965	0.45	0.659341	3.08902	5.90938	0.72	0.3	0.750413	0.90559	5.25526	1.13297	25.03	66.39	1.7595	15.659	2.11574	28.6915	27.9823	15.547	3.9717	37.534	3.05608	10.7813
	Kidney	0.95	3.35	0.321414	1.2	0.542495	0.0984737	1.2987	1.87	1.31	3.46824	0.80654	2.2409	0.28888	27.77	31.3	1.7375	17.895	4.2623	33.3244	17.0094	16.456	27.0627	65.5223	1.17222	5.60852
	Brain	1.25549	0.786164	0.166279	1.3	1.57604	2.99043	0.149154	3.19	0.6	0.136388	0	0.15768	0.23373	19.12	7.12	3.09454	10	2.74803	19.0293	0.150546	10	2.55733	3.82206	1.14309	3.39966

## Sheet: Figure 5c
	Relative Ercc1 expression
	Female Ercc1 f/f Zp3Cre	Female Ercc1+/-
	89.5064	0.0417969
	83.6035	0.0341266
	98.3204	0.394849
	107.29	7.99652
	202.927	0.0489694
	79.9726
	81.2595
	77.231
	74.916
	104.974

## Sheet: Figure 5g
	Spliced eGFP copies per 1,000 cells
		Wild type													Ercc1 -/-				Ercc1 -/D
	Heart	1.79	1.48	0.504965	0.45	0.659341	3.08902	5.90938	0.72	0.3	0.750413	0.90559	5.25526	1.13297	16.95	14.56	21.41	19.9137	78.9217	102.598	34.2064	47.3511
	Kidney	0.95	3.35	0.321414	1.2	0.542495	0.0984737	1.2987	1.87	1.31	3.46824	0.80654	2.2409	0.28888	10.98	18.81	30.0709	13.4929	74.6663	90.6	109.1	145.173
	Brain	1.25549	0.786164	0.166279	1.3	1.57604	2.99043	0.149154	3.19	0.6	0.136388	0	0.15768	0.23373	6.71941	2.66963	4.17078	15.3423	24.2274	47.3373	36.3742	91.4136
