# Supplementary material for: Fanconi anemia DNA crosslink repair factors protect against LINE-1 retrotransposition during mouse development
Source: Nat Struct Mol Biol. 2023 Aug 14;30(10):1434–45. doi: 10.1038/s41594-023-01067-8 (PMC10584689; doi:10.1038/s41594-023-01067-8)
Supplement: Supplementary file 11 — Statistical source data. [file 41594_2023_1067_MOESM11_ESM.xlsx]

## Sheet: Extended Figure 1b
	G418 resistant colonies
	K562 Cas9 L1-G418R cells
	With DOX	Without DOX
	1	25
	0	31
	0	15
	0	12

## Sheet: Extended Figure 1c-f
	K562 Cas9 L1(D205A)-G418R / G418 resistant colonies (fold)
		HR		TLS		FA ICL repair			Nucleases
	Wild type	DBRCA1	DBRCA2	DREV1	DREV7	DFANCA	DFANCD2	DSLX4	DMUS81	DFAN1	DXPF
	1	3.5	2.5	2	1.3	2	2	2.1	1.8	1.9	2.7
	0.9	3.5	2.5	0.9	1.3	4.5	5	2	2.3	1.6	5.5
	1.1	1.9	2	2	0.7	4.8	1.6	3.5	1.9	2.1	2.2
	1	2.3	2.5	2.2	2.5	2	2.5	2.5	2.1	1.5	2.1
	0.8	2.43	2.3	2.15	2.13	3.2	2.5				4
	1.2	2		2	2	2.5	3.1				2.7
	0.85	3.57				2.2	2				2.5
	1.25						5				2.7
	0.95						2.5				3.5
	1.05						3.71				2.7
							3.08				2.2
							4.05				2.1
							2.22				6
							5.57				2.7
							4.68				2.5
											2.7
											3.29
											2
											3.7
											2.11
											5.57
											3.42
