# Supplementary material for: Fanconi anemia DNA crosslink repair factors protect against LINE-1 retrotransposition during mouse development
Source: Nat Struct Mol Biol. 2023 Aug 14;30(10):1434–45. doi: 10.1038/s41594-023-01067-8 (PMC10584689; doi:10.1038/s41594-023-01067-8)
Supplement: Supplementary file 13 — Statistical source data. [file 41594_2023_1067_MOESM13_ESM.xlsx]

## Sheet: Sheet1
	Cells with >5 gH2A.x foci (%)
	Untreated		DOX
	K562	K562 DFANCD2	K562	K562 DFANCD2
	0	8.6	2	8.9
	1	7	1.5	6.5
	0.5	7.5	1	7
