# Supplementary material for: Fanconi anemia DNA crosslink repair factors protect against LINE-1 retrotransposition during mouse development
Source: Nat Struct Mol Biol. 2023 Aug 14;30(10):1434–45. doi: 10.1038/s41594-023-01067-8 (PMC10584689; doi:10.1038/s41594-023-01067-8)
Supplement: Supplementary file 14 — Statistical source data. [file 41594_2023_1067_MOESM14_ESM.xlsx]

## Sheet: Extended Data 3a-g
		Mean	SEM	N
	Wild type	0.0250098	0.00451296	24
	DXPA	0.0296912	0.0102495	12
	DERCC1	0.529764	0.127551	12
	DRAD51C	0.351389	0.10112	12
	DREV1	0.130667	0.0280612	12
	DBRCA1	0.268333	0.0524376	12
	DBLM	0.00615741	0.00195263	12
	DXPF	0.134175	0.0205072	24
	DFANCD2	0.43087	0.0585626	24
	DSLX4	0.5625	0.120855	24
	DFANCA	0.88	0.195791	24
	DDNAPKcs	0.00815385	0.00202337	18
	DLIGASE IV	0.00332464	0.000638587	18

## Sheet: Extended Data 3i-k
	Mitomycin C (ng/mL)	DFANCD2			DFANCD2 :: FANCD2
	0	100	100	58.2197	77.5793	100	100
	1.25	97.2725	56.0625	64.9145	71.4814	79.9815	75.9162
	2.5	73.1713	40.8133	67.5924	65.1063	78.1337	91.9926
	5	78.304	73.3201	53.2358	82.5685	72.9597	108.9
	10	83.6598	75.998	58.5916	99.6459	74.7151	117.77
	20	79.7917	76.1468	68.485	98.3659	58.6387	91.2535
	40	82.9903	88.123	84.2549	53.1876	64.3671	89.3132
	80	30.9943	37.2428	47.3593	56.7909	72.4053	109.178
	160	10.0917	11.0588	12.9928	67.0465	66.4921	78.8728
	Mitomycin C (ng/mL)	DFANCA			DFANCA :: FANCA
	0	82.0858	102.239	115.675	106.947	105.959	87.0941
	1.25	75.9486	97.8851	104.893	104.888	79.1858	67.9
	2.5	76.0315	87.7669	95.7288	88.3298	105.959	72.5956
	5	15.6542	18.5155	17.6031	66.2937	53.5251	47.7586
	10	4.78955	8.02405	6.61414	36.2257	33.5484	22.3862
	20	4.04313	4.16753	4.91395	16.4138	17.4847	9.94714
	40	3.42111	2.96496	4.37487	6.40489	9.04098	5.33397
	Mitomycin C (ng/mL)	DFANCC						DFANCC :: FANCC
	0	119.167	100	100	114.793	100	100	100	100	105.373	100	100	100.149
	1.25	60.2014	53.609	31.4512	38.6872	21.1278	19.3398	103.597	115.098	85.746	75.8376	112.954	88.374
	2.5	8.69831	8.42362	13.9173	9.89532	5.72324	9.391	105.906	110.391	109.991	98.0001	99.5224	107.223
	5	2.19747	1.83122	3.02152	4.07274	4.11859	3.06411	110.391	125.222	110.213	80.4492	104.358	98.1345
	10	1.23608	1.69388	1.05295	1.82624	2.42225	1.13853	122.025	127.487	124.6	95.269	99.1642	53.4512
	20	1.28186	1.14451	1.60232	1.18438	3.20165	1.6887	79.1741	73.3126	82.3712	4.60413	10.6932	6.39505
	40	-0.137342	0.366244	1.23608	-0.0076412	0.404982	0.0840529	2.6643	3.73002	3.81883	1.87299	1.55959	1.64913
