# Supplementary material for: Fanconi anemia DNA crosslink repair factors protect against LINE-1 retrotransposition during mouse development
Source: Nat Struct Mol Biol. 2023 Aug 14;30(10):1434–45. doi: 10.1038/s41594-023-01067-8 (PMC10584689; doi:10.1038/s41594-023-01067-8)
Supplement: Supplementary file 16 — Statistical source data. [file 41594_2023_1067_MOESM16_ESM.xlsx]

## Sheet: Extended Data 4 b, e and i
	Mitomycin C (ng/mL)	WT			ΔXPF clone 13						ΔXPF clone 13 :: XPF			ΔXPF clone 13 :: XPF D715A			ΔERCC1 clone 7
	0	100	100	119.828	103.719	100	100	120.15	100	98.95	102.945	97.7412	99.3133	108.91	106.53	84.56	107.247	100	100
	1.25	109.654	100.426	106.199	47.6834	50.6129	31.9759	98.1	94.1	83.75	113.679	92.537	91.7239	57.0005	52.7947	47.5374	98.3044	96.9506	97.0327
	2.5	109.512	89.5891	102.745	33.4718	22.2522	26.8647	72.1	49.4	51.85	112.812	83.2671	118.45	42.5014	23.9624	21.8594	72.6241	71.7216	67.127
	5	100.426	85.0461	102.934	9.34968	8.41471	8.47704	53.2	27.8	25.6	93.2418	82.5623	122.19	17.9856	7.58163	10.1273	78.3263	75.2085	60.5224
	10	104.306	83.9104	106.247	2.92957	4.86183	3.55288	17.35	12.5	9.15	76.2739	72.425	106.686	6.25346	4.03984	4.81461	99.6459	47.354	56.7072
	20	101.183	100.946	99.0062	1.43362	2.68024	3.17889	7.8	5.65	5.7	47.7051	44.4525	62.3419	3.20974	1.88157	4.70393	98.3659	27.7861	21.3866
	40	65.0288	75.3924	71.4646	0.373987	1.43362	1.18429	3.4	4.15	2.4	42.0672	34.3693	51.0661	2.04759	0.940786	0.442723	8.58745	9.24381	9.69506
	80	20.1672	18.9368	29.4897	0.311656	0.685643	0.498649	2.35	2.5	2.75	12.1431	6.07156	6.34261	0.774765	0.774765	1.10681	4.11596	4.03391	3.13141
	160	4.55083	4.2669	4.74012	0.124662	0.0623312	0.436318	1.85	1.05	1.05	3.46946	3.57788	3.41525	0.608744	0.885445	0.387382	1.08027	1.44947	3.00834

## Sheet: Extended Data 4f and j
	Figure 4f
	G418 resistant colonies (fold)
	WT	ΔXPF	ΔXPF :: XPF	ΔXPF :: XPF D715A
	0.96819	9.66223	0.988047	6.47018
	1.15378	10.112	1.22624	6.53261
	0.874108	9.43917	4.61927	10.0952
	1.00392	10.3094	4.20012	9.60456
	Figure 4j
	G418 resistant colonies (fold)
	WT	ΔXPF	ΔERCC1	ΔXPF ΔERCC1
	1.18925	4.19487	3.66419	3.80284
	0.775595	5.3754	3.82572	4.34778
	1.03413	5.50385	3.65369	4.48718

## Sheet: Extended Data 4l
	Mitomycin C (ng/mL)	WT			ΔSLX4			ΔSLX4 :: SLX4 FL			ΔSLX4 :: mini SLX4
	0	100	100	100	100	100	100	100	100	100	100	100	100
	1.25	100	100	100	100	100	100	100	100	100	100	100	100
	2.5	90.6077	100	100	83.0806	63.6762	82.6421	90.6077	93	94.565	94.6726	85.1582	92.9948
	5	85.7128	98.8913	87.1562	61	62	68.3665	95.7128	98.8913	87.1562	80	73.922	86.3257
	10	90.0429	101.464	100	50	41.4215	42	90.0429	88.4643	89.2296	62.3658	55.6107	52.8182
	20	98	89.1643	88.6623	31	31.8838	35.2823	78	69.1643	68.6623	45.6589	47.9176	44.6589
	40		61.747	72		7	10	37	41.747	42		26.0633	27.4761
	80	44.988	41.2854	44.7997	3.48986	3.38023	3.92838	28.933	27.167	30	15	20	14.7997
