# Supplementary material for: Fanconi anemia DNA crosslink repair factors protect against LINE-1 retrotransposition during mouse development
Source: Nat Struct Mol Biol. 2023 Aug 14;30(10):1434–45. doi: 10.1038/s41594-023-01067-8 (PMC10584689; doi:10.1038/s41594-023-01067-8)
Supplement: Supplementary file 18 — Statistical source data. [file 41594_2023_1067_MOESM18_ESM.xlsx]

## Sheet: Sheet1
Extended Data 5d (left panel)						Extended Data 5d (right panel)
Time (s)	XE		SXE			XE	SXE
0	100	100	100	100		0.04319	0.08246
5	91.226	100	72.1409	67.0302		0.0358	0.0987
10	78.7531	88.5689	55.2211	35.5819
20	62.5849	82.5698	35.1943	18.1493
60	52.2851	61.835	12.658	1.5
Extended Data 5e (left panel)						Extended Data 5e (right panel)
Time (s)	XE		SXE			XE	SXE
0	100	100	100	100		0.05017	0.07063
5	94.4277	94.73	75.4824	71.05		0.06	0.08
10	81.3177	91.58	55.6795	55.46
20	63.7492	77.2	37.3421	26.98
60	54.2066	65.87	16.5628	8.92
Extended Data 5f (left panel)						Extended Data 5f (right panel)
Time (s)	XE		SXE			XE	SXE
0	100	100	100	100		0.02098	0.07417
5	97.2253	98.1	74.0478	78.1016		0.0364	0.072
10	92.785	95.21	62.7338	50.5578
20	87.5046	75.15	41.8354	37.3421
60	67.8333	60.33	25.6516	16.2611
Extended Data 5g (left panel)						Extended Data 5g (right panel)
Time (s)	XE		SXE			XE	SXE
0	100	100	100	100		0.01025	0.01053
5	100	100	95	98		0.0008136	0.03658
10	97	98	90	95
20	98	95	83.1801	85
60	92	85.48	52.546	69.16
Extended Data 5h (left panel)						Extended Data 5h (right panel)
Time (s)	XE		SXE			XE	SXE
0	100	100	100	100		0.01025	0.04646
5	100	100	96.2	97.5		0.01256	0.03
10	95	99.5	93	95
20	92	91	84.3	77.9882
60	90	88.5	55	50.67
Extended Data 5i (left panel)						Extended Data 5i (right panel)
Time (s)	XE		SXE			XE	SXE
0	100	100	100	100		0.03654	0.05749
5	88.2051	98	85.4281	78.1016		0.04319	0.08246
10	80.5053	95	75.1208	50.5578
20	70.0633	75	58.3491	37.3421
60	52.3528	60.16	30.4858	16.2611
