# Supplementary material for: Fanconi anemia DNA crosslink repair factors protect against LINE-1 retrotransposition during mouse development
Source: Nat Struct Mol Biol. 2023 Aug 14;30(10):1434–45. doi: 10.1038/s41594-023-01067-8 (PMC10584689; doi:10.1038/s41594-023-01067-8)
Supplement: Supplementary file 19 — Statistical source data. [file 41594_2023_1067_MOESM19_ESM.xlsx]

## Sheet: Extended Data 5a
	Relative expression in K562 L1-G418R cells
		Day 0		Day 7
	IFNa	1.1	0.9	10.78	20
	IFNb	0.75	1.25	190.81	200
	cGAS	1.2	0.8	32	25
	MyD88	0.98	1.02	22	54.1
	IFI16	0.8	0.2	49.6	35.6

## Sheet: Extended Data 5b
	Relative expression Cgas
		Wild type					Ercc1 -/-
	Brain	1.53155	1.16293	1.21068	0.495409	0.599431	2.27141	1.29693	1.44047	4.07104	22.6568
	Kidney	1.33115	2.21193	1.47459	3.11359	0.031521	4.11444	3.06002	31.5814	24.0119	54.794
	Liver	1.91541	0.918645	0.503112	0.092955	1.61755	2.33505	2.42381	2.63438	22.782	22.9903
	Relative expression Sting
		Wild type					Ercc1 -/-
	Brain	1.376	1.234	1.962	1.917	2.154	2.3	2.164	4.339	1.918	2.079
	Liver	0.999	0.688	1.271	1.442	0.601	1.7769	1.10562	1.89716	0	28.6965
	Kidney	1.07398	2.23425	0.653602	1.12896	1.95744	2.29437	4.43145	4.44254	5.91857	3.24534
	Relative expression Ifna
		Wild type					Ercc1 -/-
	Brain	0.125243	0.189142	0.706919	0.776629	3.20207	0.504268	0.269883	9.84999	28.2005	522.423
	Liver	0.012242	1.51688	0.238787	1.51879	2.10618	32.099	93.0163	219.65	465.089	17.7356
	Kidney	0.064415	0.057672	0.021731	1.64319	1.76984	175.584	2.0479	40.7547	1.31144	11.0772

## Sheet: Extended Data 5d
	Weight (g)
	Days	Wild type									Ercc1 -/-				Ercc1 -/- cGas -/-
	0	12.44	12.91	13			15.59	16.71	15.33	14.73	3.42	3.5	4.52	5.72	4.74	3.82	2.85	9.74	5.72
	3	17.61	18.01	18			17.39	18.35	16.51	15.48	3.65	4.2	4.72	6.16	5.68	4.99	3.99	9.65	6.16
	6	20.24	22.24	21			18.81	20.02	19.11	17.33	4.3	5.3	5.53	7.14	7.37	5.47	4.52	8.52	7.14
	9	21.71	23.96	22	29.67	30.11	19.19	21.5	20.53	18.54	4.1	5.5	6.1	6.5	8.2	5.65	3.9	7.67	9.7
	12	23.11	25.68	25	29.71	29.75	20.14	21.61	22.35	21.53	3.2	6.4	6.5		9.33	7.39			9.91
	15	24.02	26.98	26	30.82	29.84	20.03	21.11	21.65	22.47		7.2	7.45		8.07	8.77			10.78
	18	25.27	28.02	25	31.13	30.41	20.64	21.93		22.38		10.1	9.56		9.34	10.24			11.02
	21	25.58	29.21	26	32.07	30.62	22.11	22.66		23.65		9.6	9.8		10.54	11.48			10.93
	24	25.79	30.06	26.5	32.33	31.16	21.59	22.15		23.37		8.2	10.3		11.3	11.67			11.18
	27	26.44	29.87	27	32	31.27	20.95	23.16		23.65		8.35	11.45		10.58	11.68			10.74
	30	26.04	30.37	27.5	32.2	31.49	21.7	23.25		24.67		7.2	11.67		10.45	11.52			10.48
	33	26.69	29.91	28	32.3	31.58	22.42	22.92		24.42			10.2		9.37	10.71			10.05
	36	26.54	30.52	28.3	32.96	31.69	22.61	23.13		25.51			9.3		8.27	10.67
	39	28.33	30.31	28.33	33.76	32.51	21.89	22.26		25.903			8.5			9.98
	42	28.35	31.82		34.3	33.11	22.62	23.38		25.83						9.71
	45	27.36	32.36		34.02	32.55										9.35
	48	26.66	31.45		33.93	32.59
	51	28.45	32.65		34.63	32.99
	54	29.44	32.69		34.39	32.61
	57	27.1	34.11		34.38	32.22
	60	29.08	34.22
	63	29.27	35.15
	66	30.81	34.38
	69	30.5	34
	72	31	33
	75	31	33.5
	78	30	34

## Sheet: Extended Data 5 g and h
	Liver ploidy (16n cells)
	Wildtype	cGas -/-	Ercc1 -/-	Ercc1 -/- cGas -/-
	127.226	27.8505	5026.33	6209.78
	61.4189	247.556	4737.69	5685.17
	71.1783	247.318	4203.52	1653.9
	292.18		6156.27
	27.8727		7812.93
	20.1245
	Kidney ploidy (16n cells)
	Wildtype	cGas -/-	Ercc1 -/-	Ercc1 -/- cGas -/-
	50.1356	49.8341	559.818	175.736
	300.383	50.4513	382.072	329.173
	19.7446	101.143	663.814	481.549
	29.7372		765.939

## Sheet: Extended Data 5j
	Frequency of PGCs
	Wildtype	cGas -/-	Ercc1 -/-	Ercc1 -/- cGas -/-
	184.748	117.88	8.95295	21.4498
	213.379	130.657	1.77194	40.9411
	99.042	196.219	2.05172	8.11361
	120.025	170.013	5.22255	31.9881
	84.6799	206.011	2.61128
	65.4684	190.437	5.96863
	107.715	168.894	9.32599	18.4655
	127.3	165.536	6.80797	15.6677
	118.72	127.953	21.9161
	101.84	139.423	17.0666
	88.6901	251.615
	5.68885	185.401
	0	168.054
	0	172.717
	138.584	112.285
	133.455	174.023
	65.0954	103.239
	54.6503	104.358
	99.415	94.8453
	125.435	73.7685
	61.5515	82.6282
	56.1424	76.1933
