# Supplementary material for: Fanconi anemia DNA crosslink repair factors protect against LINE-1 retrotransposition during mouse development
Source: Nat Struct Mol Biol. 2023 Aug 14;30(10):1434–45. doi: 10.1038/s41594-023-01067-8 (PMC10584689; doi:10.1038/s41594-023-01067-8)
Supplement: Supplementary file 20 — Statistical source data. [file 41594_2023_1067_MOESM20_ESM.xlsx]

## Sheet: Extended Data 7a-d
	Spliced eGFP copies per 1,000 cells
		Wild type									Ercc1 -/-			Fancd2 -/-			Fancd2 -/K561R
	Liver	0.0494462	0.19517	0.594879	0.641126	1.35887	0.867359	0.164934	1.06209	1.08112	8.76148	1.2499	4.5687	13.1165	4.43137	7.47552	13.1165	4.43137	7.47552
	Intestines	0.641126	1.35887	0.867359	0.19006	0.936409	1.65083	1.41881	0.0161069	1.04515	8.93718	8.99947	2.4578	4.73511	2.30788	5.47969	4.73511	2.30788	5.47969
	Heart	0.744363	1.25564	0.7076	0.432713	0.729927	1.06209	1.08112	0.408569	0.79783	2.9293	2.77914	3.6545	6.5923	15.5413	6.30765	17.5173	31.7174	17.5476
	Kidney	0.158819	1.84118	1.17573	1.65426	1.08558	0.746366	0.744363	1.98714	0.0372856	5.94373	7.21329	10.4547	8.74825	12.1061	8.09577	2.40596	2.69214	9.14136
	Brain	0.746366	1.25363	1.51387	1.24978	2.09919	1.84118	1.17573	2.42507	0.334448	1.28452	2.289	0.2589	0.494462	1.9517	5.94879	3.00437	1.33057	1.30199
	Spliced eGFP copies per 1,000 cells
		SN1						SN1 Fanca -/-
	Thymus	1.24862	0.471995	0.79244	0.486125	1.45656	0.799556	13.8922	1.83507	0.97038	2.587
	Spleen	0.316656	0.644271	0.366984	1.2924	0.267857	1.46758	3.67099	9.34385	4.6864	1.45465
	Bone marrow	0.969462	0.217865	1.64966	0.581186	1.54675	0.256688	6.71729	1.05079	4.41891	11.315
	Blood (WBC)	1.2875	0.954321	0.918884	0.158819	0.246755	1.0415	30.6856	25.1355	12.6847	14.6425

## Sheet: Extended Data 7f
	Spliced eGFP copies per 1,000 cells
	Months	Wild type		Fanca -/-
	3	0.507314	0.191388	14.6425	9.87853
	6	0.421458	1.25478	17.7894	8.25897
	9	0.56987	0.478994	15.5699	9.65479

## Sheet: Extended Data 7g-h
	Relative expression Sn1-Orf2p
	E18.5	3 months	9 months
	9.28355	1.71429	2.62774
	130.07	3.93429	0.313049
	16.1761	0.163878	0.0592076

## Sheet: Extended Data 7j
	Tubules with spermatogenesis (%)
	Wildtype	Fanca -/-
	100	20.8333
	100	30.3571
	97.561	20.3883
	93.2203
	91.5254

## Sheet: Extended Data 7k-l
	Spliced eGFP copies per 1,000 cells			Spliced eGFP copies per 1,000 cells
	Adult testes			Embryonic testes
	Wild type	Fancd2 -/-		Wild type	Ercc1 -/-
	2.76294	61.8843		0.323818	5.16662
	1.21079	5.22222		0.34464	17.2062
	0.3885	27.9953		0.312438	42
	0.498256	8.68307		0.872132
