# Supplementary material for: Fanconi anemia DNA crosslink repair factors protect against LINE-1 retrotransposition during mouse development
Source: Nat Struct Mol Biol. 2023 Aug 14;30(10):1434–45. doi: 10.1038/s41594-023-01067-8 (PMC10584689; doi:10.1038/s41594-023-01067-8)
Supplement: Supplementary file 21 — Statistical source data. [file 41594_2023_1067_MOESM21_ESM.xlsx]

## Sheet: Extended Data 8 b, d, f and h
	Percentage of GFP+ cells in kidney
	Wildtype	Fanca -/-	Fancd2 -/-
	168.21	615.41	1059.74
	90.98	6282.49	1577.05
	127	2311.98	1916.44
	103.69	2132.92
	10.11
	Percentage of GFP+ cells in bone marrow
	Wildtype	Fanca -/-	Fancd2 -/-
	103.477	18884.2	408.52
	161.007	728.754	356.611
	0	472.287	3006.43
	0	350.812
	235.516
	Percentage of GFP+ cells in lung
	Wildtype	Fanca -/-	Fancd2 -/-
	33.39	525.09	551.04
	254.83	446.32	897.54
	86.83	425.81	1718.89
	41.75
	83.21
	Percentage of GFP+ cells in testis
	Wildtype	Fanca -/-	Fancd2 -/-
	172.759	2353.48	1004.03
	22.994	3110.57	456.039
	134.513	945.636	1100.52
	249.542	2649.77
	15.206
	4.986
