# Supplementary material for: Fanconi anemia DNA crosslink repair factors protect against LINE-1 retrotransposition during mouse development
Source: Nat Struct Mol Biol. 2023 Aug 14;30(10):1434–45. doi: 10.1038/s41594-023-01067-8 (PMC10584689; doi:10.1038/s41594-023-01067-8)
Supplement: Supplementary file 22 — Statistical source data. [file 41594_2023_1067_MOESM22_ESM.xlsx]

## Sheet: Extended Data 9a-d
	Spliced eGFP copies per 1,000 cells
		Wild type													Ercc1 -/-				Fanca -/-				Fancd2 -/-				Fancd2 -/R
	Liver	0.12	0.15	0.28	0.24	0.257798	0.875848	2.39838	0.72	0.61	0.672237	0.53011	0.28129	0.18398	1.9	1.97	3.2269	2.19077	7.73	1.92	1.91183	2	0.284212	3.32502	6.02101	2	25.4154	18.1762	1.79737	2.66241
	Intestine	1.36	1	0.417101	0.78	0.457771	5.16055	0.783801	0.52	0.68	0	0.09133	0.68133	0.09125	7.25	8.78	3.39751	1.8797	18.28	9.17	1.17158	5	1.82017	11.6221	1.8186	1	0.3942	13.7206	0	1.77843
	Heart	1.79	1.48	0.504965	0.45	0.659341	3.08902	5.90938	0.72	0.3	0.750413	0.90559	5.25526	1.13297	16.95	14.56	21.41	19.9137	25.03	66.39	1.7595	15.659	2.11574	28.6915	27.9823	15.547	3.9717	37.534	3.05608	10.7813
	Kidney	0.95	3.35	0.321414	1.2	0.542495	0.0984737	1.2987	1.87	1.31	3.46824	0.80654	2.2409	0.28888	10.98	18.81	30.0709	13.4929	27.77	31.3	1.7375	17.895	4.2623	33.3244	17.0094	16.456	27.0627	65.5223	1.17222	5.60852
	Brain	1.25549	0.786164	0.166279	1.3	1.57604	2.99043	0.149154	3.19	0.6	0.136388	0	0.15768	0.23373	6.71941	2.66963	4.17078	15.3423	19.12	7.12	3.09454	10	2.74803	19.0293	0.150546	10	2.55733	3.82206	1.14309	3.39966
	Skin	0	0.46	0.28	0	0	0.887771	1.62002	0.34	1.2	0.44154	0.1492	0.15579	0.41195	11.99	4.76	31.18	30.899	42.3201	38.52	6.8182	25.897	10.9326	7.31707	2.67445	2.365	5.70737	25.4599	0.77678	6.34633

## Sheet: Extended Data 9e
	Relative Sn1-Orf2p expression
		SN1 Embryo			SN1 Ercc1-/- Embryo			SN1 Adult			SN1 Ercc1-/- Adult
	Heart	1.28463	0.8296	0.88577	0.789592	0.392711	1.00719	7.494e-05	0.000595401	0.000510769	1.319e-06	0.0796938	0.00299257
	Kidney	0.502979	2.33638	0.160643	0.2446	2.2503	1.0878	0.000101622	4.4312e-05	0.000376659	4.9e-08	2.9664e-05	1.0015e-05
	Brain	2.14537	0.365541	0.489088	0.793738	1.06085	0.991394	6.1167e-05	1.0036e-05	0.000222719	2.31e-07	1.992e-06	0.000376659

## Sheet: Extended Data 9f
	Relative Sn1-Orf2p expression
		Adults					Embryos
	Liver	90.86	6.07	173.35	1.83	9.28	1135.01	2775.88	2291.36	59.2
	Intestine	322.5	1701.6	40.38	12.94	0.58	53.8	140.55	1025.35	3657.39
	Heart	0.18	0.88	1.94	0.81		1.18	304.98	8.19	14737.5	274.2
	Kidney	0.09	1.48	0.67	0.78		4.99	29	21305.8	3.73
	Brain	0.25	0.67	4.94	0.92		3.75	71.47	1.42	25.69	1548.16
	Skin	1.11	35.02	47	93.01	259.72	839.03	615.41	2790	4074.63	3471.5
