# Supplementary material for: Fanconi anemia DNA crosslink repair factors protect against LINE-1 retrotransposition during mouse development
Source: Nat Struct Mol Biol. 2023 Aug 14;30(10):1434–45. doi: 10.1038/s41594-023-01067-8 (PMC10584689; doi:10.1038/s41594-023-01067-8)
Supplement: Supplementary file 23 — Statistical source data. [file 41594_2023_1067_MOESM23_ESM.xlsx]

## Sheet: Extended Data 10a
	Spliced eGFP copies per 1,000 cells
		Wildtype									Ercc1 +/-				Ercc1 -/-
	Liver	0.258	0.876	2.398	0.72	0.61	0.672	0.53	0.281	0.184	0.12	0.15	0.28	0.24	1.9	1.97	3.227	2.191
	Intestine	0.458	5.161	0.784	0.52	0.68	0	0.091	0.681	0.091	1.36	1	0.417	0.78	7.25	8.78	3.398	1.88
	Heart	0.659	3.089	5.909	0.72	0.3	0.75	0.906	5.255	1.133	1.79	1.48	0.505	0.45	16.95	14.56	21.41	19.914
	Kidney	0.542	0.098	1.299	1.87	1.31	3.468	0.807	2.241	0.289	0.95	3.35	0.321	1.2	10.98	18.81	30.071	13.493
	Brain	1.576	2.99	0.149	3.19	0.6	0.136	0	0.158	0.234	1.255	0.786	0.166	1.3	6.719	2.67	4.171	15.342
	Skin	0	0.888	1.62	0.34	1.2	0.442	0.149	0.156	0.412	0	0.46	0.28	0	11.99	4.76	31.18	30.899

## Sheet: Extended Data 10b
	Spliced eGFP copies per 1,000 cells
		Ercc1 a/d				Ercc1 d/wt
	Liver	23.3211	52.457	22.9873	30.0437	4.04407	0.96317	1.79832
	Instestine	25.6091	36.5191	51.4203	44.3137	2	0.5632	2.67859
	Heart	78.9217	102.598	34.2064	47.3511	2.75705	1.79206	0.46988
	Kidney	74.6663	90.6	109.1	145.173	1.3	2.8	2.25846
	Brain	24.2274	47.3373	36.3742	91.4136	1.55844	1.31526	0
	Skin	45.216	13.8648	79.6942	93.8789	0.4859	1.93599	0.86127

## Sheet: Extended Data 10c
	Spliced eGFP copies per 1,000 cells
		Ercc1 a/a				Ercc1 d/d
	Heart	16.95	14.56	21.41	19.9137	17.2076	10.0519	8.32317	3.7181	2.94768
	Kidney	10.98	18.81	30.0709	13.4929	10.3448	17.2956	1.84773	31.9303	24.9046
	Brain	6.71941	2.66963	4.17078	15.3423	3.02809	2.04155	1.40465	37.0681	26.7329

## Sheet: Extended Data 10d
	Spliced eGFP copies per 1,000 cells
		Wild type				Ercc1 +/d
	Heart	0.165044	0.381752	0.164379	0.077682	1.55052	2.57069	0.155994	0.0887311
	Kidney	0.582185	0.0934405	1.33914	0.421452	0.744681	0.0785176	3.39659	2.65989
